# Supplementary material for: Identification, Phylogeny, and Expression Profiling of Pineapple Heat Shock Proteins (HSP70) Under Various Abiotic Stresses
Source: Int J Mol Sci. 2024 Dec 14;25(24):13407. doi: 10.3390/ijms252413407 (PMC11678451; doi:10.3390/ijms252413407)
Supplement: Supplementary file 1 [file ijms-25-13407-s001.zip]

Archive with 5 entries (5 files):
- Supplementary Figure captions.pdf
- Supplementary Figure S1.png
- Supplementary Table S1. Detailed annotations of the AcHSP70 genes in pineapple..xlsx
- Supplementary Table S2. Secondary structure of AcHSP70 proteins..xlsx
- Supplementary Table S3. Primer information for qPCR..xlsx
