# Supplementary material for: Identification, Phylogeny, and Expression Profiling of Pineapple Heat Shock Proteins (HSP70) Under Various Abiotic Stresses
Source: Int J Mol Sci. 2024 Dec 14;25(24):13407. doi: 10.3390/ijms252413407 (PMC11678451; doi:10.3390/ijms252413407)
Supplement: Supplementary file 1 [file ijms-25-13407-s001.zip › Supplementary Table S1. Detailed annotations of the AcHSP70 genes in pineapple..xlsx]

## Sheet: Table S1
Table S1. Detailed annotations of the AcHSP70 genes in pineapple.
Gene name	Gene ID	Chromosome Localization	AA	MW/kDa	pI	Instability Index	Aliphatic index	GRAVY	Subcellular Localization
AcHSP70-1	lcfv2_04049.t1	Chr2:16011602-16015559	671	72.43	6.15	37.5	87.36	-0.306	Mitochondrion
AcHSP70-2	lcfv2_08992.t1	Chr3:2516693-2521382	669	73.87	5.06	27.73	86.14	-0.482	Endoplasmic reticulum
AcHSP70-3	lcfv2_02133.t1	Chr4:1693951-1697684	658	71.72	5.47	33.52	83.75	-0.369	Nucleus
AcHSP70-4	lcfv2_06306.t1	Chr7:603601-610028	847	93.96	5.17	44.42	77.74	-0.46	Mitochondrion
AcHSP70-5	lcfv2_07387.t1	Chr7:17924881-17933117	896	99.26	5.23	42.92	86.25	-0.415	Mitochondrion
AcHSP70-6	lcfv2_22354.t1	Chr8:54708-58249	685	73.32	5.9	35.37	89.02	-0.257	Mitochondrion
AcHSP70-7	lcfv2_18455.t1	Chr13:7043097-7049627	575	62.38	5.65	39.34	103.13	0.072	Mitochondrion
AcHSP70-8	lcfv2_10098.t1	Chr14:532522-538062	676	72.36	5.9	38.78	88.36	-0.275	Mitochondrion
AcHSP70-9	lcfv2_10179.t1	Chr14:1097457-1101737	664	73.5	5.2	27.17	88.99	-0.479	Endoplasmic reticulum
AcHSP70-10	lcfv2_00292.t1	Chr16:10235085-10243961	670	74.7	5.18	33.89	88.94	-0.467	Endoplasmic reticulum
AcHSP70-11	lcfv2_20046.t1	Chr17:3277114-3282653	714	75.63	5.4	30.14	86.33	-0.254	Chloroplast
AcHSP70-12	lcfv2_21409.t1	Chr19:14155452-14158124	648	71.31	5.33	34.67	81.6	-0.455	Nucleus
AcHSP70-13	lcfv2_21412.t1	Chr19:14171957-14175670	649	71.26	5.16	36.5	81.19	-0.422	Chloroplast
AcHSP70-14	lcfv2_14804.t1	Chr20:1200293-1204018	648	71.07	5.1	33.74	81.14	-0.44	Endoplasmic reticulum
AcHSP70-15	lcfv2_14888.t1	Chr20:1697847-1704920	840	93.17	5.42	45.24	76.06	-0.498	Mitochondrion
AcHSP70-16	lcfv2_15738.t1	Chr20:14349102-14355359	771	86.16	5.83	50.54	82.85	-0.41	Mitochondrion
AcHSP70-17	lcfv2_23534.t1	Chr21:2796301-2808556	707	75.23	5.56	31.87	86.49	-0.29	Chloroplast
AcHSP70-18	lcfv2_24443.t1	Chr23:10072730-10074234	120	13.06	9.26	31.74	99.17	0.168	Mitochondrion
AcHSP70-19	lcfv2_24698.t1	Chr23:12223471-12227898	663	73.3	5.09	27.19	88.84	-0.464	Endoplasmic reticulum
AcHSP70-20	lcfv2_25021.t1	Chr25:726971-730447	648	70.96	5.19	32.78	81.74	-0.414	Endoplasmic reticulum
AcHSP70-21	lcfv2_25024.t1	Chr25:755048-757996	649	70.93	5.17	34.13	81.34	-0.417	Chloroplast
Chr: chromosome; AA: amino acid length; MW: molecular weight; pI: isoelectric points; GRAVY: grand average of hydropathicity.
