# Supplementary material for: Identification, Phylogeny, and Expression Profiling of Pineapple Heat Shock Proteins (HSP70) Under Various Abiotic Stresses
Source: Int J Mol Sci. 2024 Dec 14;25(24):13407. doi: 10.3390/ijms252413407 (PMC11678451; doi:10.3390/ijms252413407)
Supplement: Supplementary file 1 [file ijms-25-13407-s001.zip › Supplementary Table S2. Secondary structure of AcHSP70 proteins..xlsx]

## Sheet: Table S2
Table S2. Secondary structure of AcHSP70 proteins.
gene name	Alpha helix	Extended strand	Random coil
AcHSP70-1	0.4083	0.1833	0.4083
AcHSP70-2	0.4499	0.1764	0.3737
AcHSP70-3	0.4103	0.1869	0.4027
AcHSP70-4	0.4274	0.1263	0.4463
AcHSP70-5	0.4297	0.1239	0.4464
AcHSP70-6	0.4088	0.1766	0.4146
AcHSP70-7	0.3496	0.207	0.4435
AcHSP70-8	0.4408	0.1805	0.3787
AcHSP70-9	0.4533	0.1822	0.3645
AcHSP70-10	0.4567	0.1776	0.3657
AcHSP70-11	0.409	0.1751	0.416
AcHSP70-12	0.4167	0.1836	0.3997
AcHSP70-13	0.4191	0.1834	0.3975
AcHSP70-14	0.4151	0.1836	0.4012
AcHSP70-15	0.431	0.1238	0.4452
AcHSP70-16	0.4565	0.1323	0.4112
AcHSP70-17	0.3861	0.1726	0.4413
AcHSP70-18	0.375	0.25	0.375
AcHSP70-19	0.4223	0.1855	0.3922
AcHSP70-20	0.4151	0.1821	0.4028
AcHSP70-21	0.4129	0.1864	0.4006
