# Supplementary material for: Identification, Phylogeny, and Expression Profiling of Pineapple Heat Shock Proteins (HSP70) Under Various Abiotic Stresses
Source: Int J Mol Sci. 2024 Dec 14;25(24):13407. doi: 10.3390/ijms252413407 (PMC11678451; doi:10.3390/ijms252413407)
Supplement: Supplementary file 1 [file ijms-25-13407-s001.zip › Supplementary Table S3. Primer information for qPCR..xlsx]

## Sheet: Table S3
Table S3. Primer information for qPCR.
Gene name	Gene ID	Forward primer sequence (5'- 3')	Reverse primer sequence (5'- 3')
AcHSP70-1	lcfv2_04049.t1	TACAAGGCGAGCGCGAAA	CGGCATGCCTCTAGGAGC
AcHSP70-2	lcfv2_08992.t1	ACCCTGACGAAGCGGTTG	GGGCGACGTCCAACAGAA
AcHSP70-3	lcfv2_02133.t1	TCCTGCTCCTCGACGTCA	ACGCTGGTCTGGTTGTCG
AcHSP70-4	lcfv2_06306.t1	GTCGGCCGCAAGTTCTCT	GACTTGCGTCGGGGTGAA
AcHSP70-5	lcfv2_07387.t1	TGACGACGACGAGGAGGT	CACCACCGCCACCTTCAT
AcHSP70-6	lcfv2_22354.t1	GTTCAGCGGTTCCTCCCC	GCGTCTTGCCCTCCATGA
AcHSP70-7	lcfv2_18455.t1	CCATGGTGCTGCACTCGA	GCACGGATCCCAAGGCTT
AcHSP70-8	lcfv2_10098.t1	TCCGCGTACTGCAAGGTG	GGGAGGGATGCCGACAAG
AcHSP70-9	lcfv2_10179.t1	TCACGAACGACAAGGGCC	CGGGCGTCGATCTTCTCC
AcHSP70-10	lcfv2_00292.t1	TGAAGGAGACCGCCGAGA	TGCCTGCATCCTTGGTGG
AcHSP70-11	lcfv2_20046.t1	ACGAGCCAACTGCAGCAT	GGTGCCACCTCCCAAGTC
AcHSP70-12	lcfv2_21409.t1	CATCCCCAAGGTGCAGCA	GCACCTTCTCGTTGCCCT
AcHSP70-13	lcfv2_21412.t1	AAAGAACGCGGACCAGGG	GTGATCTGCGGCACACCT
AcHSP70-14	lcfv2_14804.t1	GCAGGCGATCCAGTGGTT	CTCGTCCATCCCGCCTTC
AcHSP70-15	lcfv2_14888.t1	CAGGGGTGAGTGTGCAGG	GCATCCCCTGGCAACACT
AcHSP70-16	lcfv2_15738.t1	ACCGATCTCCCTGCCCAT	TCCCGCCCAAATTCGCAT
AcHSP70-17	lcfv2_23534.t1	TCAACTCGCATGCCAGCA	CGCCACCCAAGACTCCAG
AcHSP70-18	lcfv2_24443.t1	GGCATAATCCATTCAGCCGG	TCCAGCAATTCTCCCTGCA
AcHSP70-19	lcfv2_24698.t1	AGGGAGGCCGAGGAGTTT	GTCGGCGAGCTTGTCCTT
AcHSP70-20	lcfv2_25021.t1	TCGCGTGGAGATCATCGC	GTCGCCGATGAGCCTCTC
AcHSP70-21	lcfv2_25024.t1	TCGCGTGGAGATCATCGC	GTCGCCGATGAGCCTCTC
AcUBQ	lcfv2_04293.t1	AAAGTATGACCGGTGGTATGG	CTTGTGGGTCAGTGAGGATATT
